# Supplementary material for: Genomic and Phenotypic Characterization of Cutibacterium acnes Bacteriophages Isolated from Acne Patients
Source: Antibiotics (Basel). 2022 Aug 2;11(8):1041. doi: 10.3390/antibiotics11081041 (PMC9404880; doi:10.3390/antibiotics11081041)
Supplement: Supplementary file 1 [file antibiotics-11-01041-s001.zip]

Archive with 3 entries (3 files):
- ORF suppl revised.xlsx
- suppl Figure S1.pdf
- suppl Figure S2.pdf
