# Supplementary material for: Genomic and Phenotypic Characterization of Cutibacterium acnes Bacteriophages Isolated from Acne Patients
Source: Antibiotics (Basel). 2022 Aug 2;11(8):1041. doi: 10.3390/antibiotics11081041 (PMC9404880; doi:10.3390/antibiotics11081041)
Supplement: Supplementary file 1 [file antibiotics-11-01041-s001.zip › ORF suppl revised.xlsx]

## Sheet: Supplementary data
	Supplementary table
	Open reading frames of 2012-15 phage
	Protein	Start bp..End bp	ORF length (bp)	Transcription direction	Source	Protein sequence
	HNH endonuclease family protein	52..354	303	←	CDS	MAHTNRTASSAHRRWRQRLITQARQQGQVACPLCGATITWDTHQLPTSPEADHITPVSRGGLNTLDNGQIICRTCNRSKGNRTQPNIQFQQQTTKTLVSW*
	hypothetical protein	2692..3000	309	→	CDS	MAYTLITPSFTTLYRQTEIDPLNLHNTIGDYSDNIDLDMVQRLYHAQVEQSIRLIRPHWIVTLDGAVYGPPDWQSLTEKEAEELHDIIDMIDLDSIIAASTR*
	hypothetical protein	3049..3357	309	→	CDS	MQKIANHFTQLYTPTQDCPEPFDLTRLENLHCDHMDFEGLAEAYRQRVEIELHKLRPHTFIASDGTVFSYDEWKPLTQTEATQLYWNVTRINIGSLLALFTR*
	hypothetical protein	3486..3737	150	→	CDS	MQWQCRKCDTTIIGYKPEHCTVCHETFTSTTSGDMHRVGDHGVKEGTNRRRCLTVDEMLTKGMQRNKLGYWTSGGTSYWVKEA*
	hypothetical protein	3855..4394	540	→	CDS	MNKKNGYTIAGITAAIIAAASFLPAPDDNPPLTSQPAPQVTTANTEWTPETAQQRKAEKKARQAAAVHSLQAEQQRAHRQAQARGEETSTGLTMLTAAHACNQKVTQQAATQGVKWNGNPDIDLFLHKVIGSKKDTFSIAYGATARQPGASKTQVKVFCQVSGTEDNPQVDDLSINPAR*
	hypothetical protein	4404..4655	252	→	CDS	MSLMSDYTAKVGLSDIGHIIHGAELSLQTATDIASRIDTLKQEINLTNEINTLLEIEAQLYNIYKTINTKTREYNEQSHQNNR*
	hypothetical protein	4627..4833	207	→	CDS	MNNHTKTTGELHSYETFFTSLAWIQGALITWMYATGTSHKAALAITAACALATLLGASTLTYQPKDHT*
	hypothetical protein	4939..5298	360	→	CDS	MDEPTRIYTNPNTGARKELKLCRLSLIDPASLHALGEVAGYGATKYGDNNWTGGYPWCHSVDALYRHVLAWQQGNNLDHESHLPHLAHAAWHCLALLAYQQHDAGQDTRNPWNTHKGDQ*
	hypothetical protein	5298..6218	921	→	CDS	MPLAQKPAIIDLPDHISFSSLTQWVECGEKWRLMHGYHATAHTWYATIAGSVIHAITETWDKNLYHQTDADIPPFGDLFTEEIIRQVGDGEDIRPSGRTCKTVCESGGPHKKDYDWWMHYGPIYVERWTTWRKRHTEYEIATIDGQPGIEYPVEATLDNDTRVVGYIDRILHNPTTGEYTILDLKTGAIPQGNLQLYTYRHLLHLKDDIQPAYGMFWTPSHKTTSGDTNTGYDTGPIPLDTEAARHIGVMYTSAMQGIAHNVFVPHVTPMCKGCPVRDSCWAYGGAQAYRYPTKTITQPRNNKEDN*
	hypothetical protein	6221..6625	405	→	CDS	MQDNTDDDRFTITLKYGGDYAAPWTVIRGDTADQVKKAIIDLLGGLKNSSAARNWDLATLIATASIILQDRYNQAAKDYVDNIASEGNNTIIDKINNATSKAQLADLLKQYKKTITSNSDVSEAFRSKRNSLTR*
	hypothetical protein	6665..7129	465	→	CDS	MGLANYRNNSNSTFFNPSRNQDATAIAFKVHDVEHNTEGYGGQTADRIYADVTIFHTLDDLNNGTPETIPNAIIEKVRGNNDRPHSMIRDLEAYLGEEQAFKLATVRTKNGFNAVVLKPLDDAIYDKVAEYVDKRDNGQLDDTTASTDIDIDSI*
	hypothetical protein	7294..8124	831	→	CDS	MIAGRSGSQKSGLAMFITAMLNQPTLYISGDMTPWEASTRIISLNTQHTTTQIQQNIDDYGPEYYRDTIRHGERITFSFQSPITWTDITMELQAYMEMWNRFPDIIVIDNLMDIQDCESDYQAQQEAMQWITALGRDTGSTIIVTHHATDKTGTDIEHPPARREIKNGLSEKPQLILGVSLYGGEDNGNGLTIPAEARIAVLKQRTGKSSPDGTRYERLRAYPEYTFFGPLVEKQPWNMTPTHKGLSCRHSNHATAGPEPNGKPDSSTSYETPAMI*
	hypothetical protein	8235..8390	156	→	CDS	MKEATTEARNYEQHRNRENQSTIGLAVMKQRNKPWSEAYVVSTLNELLPHL*
	hypothetical protein	8588..9259	672	→	CDS	MYDSIRPYNIVERRRIQKASALYETHLENILDLLSARGISEETARYHHLGYIDNDPIPGHENYNQCITIPYMYPVWGGPAEIRKMRFRCSLPHDCKTHNHPKYLTPAGDTGSIYNMAAMANLAAEMHICEGEFDSMILEQCGWPAVAIPGATSWQNFWTKFFEGYDHIYIWSDPDKAGDQMAQTLQTALPQATHVPLTIGDVTDTYLKTGKTGLTQALNTVLQ*
	hypothetical protein	9304..9861	558	→	CDS	MDPLDTCPIPNRRNISQAARRRIRLAICAEKWADGEDPTYIMHTWGTTYDGMRSMIRANPDIKLPDDMAKRLHKVCREAYPKNQPNRHRSGWDAYEKNYYTHEILFLDSFNVPALEILNRLDVSWAMWKQILAEQHLTRLQQETDNACQWANLRKQHPDKTDQEITQMMYSNQVTFSKVMKTIPA*
	hypothetical protein	9916..10,131	216	→	CDS	MVAKTQHLIDMHGDNNNDKFPEHLRDVMCGRAIIHDAGEVSWCTRKPGHDGDCRTGWQPTTQPLGHHGNQN*
	hypothetical protein	10,115..10,300	186	→	CDS	MATKTETLIQRYGAKAADVLADKTIPASWLAKQLTQAGYPISATVIKDHRRKLNHQKGDTQ*
	hypothetical protein	10,297..11,340	1044	→	CDS	MIDNIDRLLAQLAQHNTEADTIHDDLANGTVRRTRISEWTLPNGETGRSIQKIIDHQPETDPYPVDELVAKLAEWTPPKPETNTQSSDETAFVIGAGDFQIGKGIPQGETAHFADDYLRSLTAATHYWQQAGKPERVHIAFLGDMIEGYVSQGGNNAWRTQTPLTEQIRLTRMAMMQLIHQFDHCANVTVTSIPGNHGEAVRFGKGVTTYDDSFDVDCCRAIAEAYQLTNNYPNLHFYFPHRDEMTTTVNVAGATILHAHGHQWRNNQHYEWWRGQEFHNGTVSHILMAGHRHHLHISEQGQRTFIQCPSMEGESVWYRHKTGTTGNPGLVCYTIHHKTPNNYQIAR*
	hypothetical protein	11,351..11,671	321	→	CDS	MSRRPTKVQQATTANWGWATPHHQHQLHKACTNIARHYPAVNPDDLYQDALLYIAVRNQYHQLTGNQWTQMCYRVAQRLANKTVQHLDLPKPVHEITAIADSQTSN*
	hypothetical protein	11,684..11,968	285	→	CDS	MVITILDDGTQTTRLQTVGSTTTAIITNTETPETITAKYTIAKDGTATYSISGNTYLGDHQHIIKLMYDYCHCVGRFDTTNTSNPDNFDNLFRG*
	hypothetical protein	11,972..12,364	393	→	CDS	MNRTYTTADIIQAAQWIWNGGPWKPSVEPGMPPPPTAPQHHGNNIVSMIDLQLAIDDYTLTCQPSKQRKRLARLAAFREVYGYDQTYASAAQRLGVTRQTVKQWADQTLMTLTEYANSTYYMPDDNEGMA*
	hypothetical protein	12,369..12,860	492	→	CDS	MNNTHNIPYTALKTAVHRIVQQQPTNMQQLENIVDGVENQYHVPISLDNVNLTIKEVSLDNLAIDQDTLDECSEILWDCDSAGHPTNNQQPKASQEAIDWLARIAYQTKLLQAEADDIMRSILCHRDNHKNVIGQDVLHQANETISACLHLDQLIEDTLDDNL*
	holin	12,953..13,354	402	←	CDS	MMGKQFWLGLLERALKTFIQTFVAVLGVTAGVTYTAESFRGLPWESALITATVAAVLSVATSFGNPSFVAGKPKTTVVDAGLVPPDDPGIVESHLVDVSDPGMIEPMDDTGVAGYVPRRAAESEVCTIESPVV*
	N-acetylmuramoyl-L-alanine amidase	13,364..14,221	858	←	CDS	MRYIPAAHHSAGSNHPVNRVVIHATCPDVGFPSASRKGRAVSTANYFASPSSGGSAHYVCDVSETVQCLSESTIGWHAPPNPHSLGIEICADGGSHASFRVPGHAYTREQWLDPRVWPAVEKAAVLCRQLCDKHGVPKRKLSVADLKAGRRGVCGHVDVTDAWHQSDHDDPGPWFPWDRFMAVVNGGSGESGELSMADVKALHDQIKQLSGQVAQSVNKLHHDVGVVQVQNGDLARRVEALSWVKNPVTGKLWRTKDALWSVWYYVLECRSRLARLEADVNRLKK*
	collagen-like surface protein	14,277..15,119	843	←	CDS	MRELEEEKRQRRSFEKASMVLLFLSLVLLAVVAGGALRFGAVASQRDSEQARAQSNGTAAKGLASRVRQACASGGRESVRLHQSGLCVDAQRVERSVQGVPGPAGVRGPQGPAGVAGVDGRNGVDGSAGLVGPVGPQGSPGLNGVKGPDGLPGSDGKDGRDGVPGRAGVDGADGKDGVPGRDGADGADGGRGPAGPQGAQGERGPVGPQGLQGSAGVDGVNGKDGKDGKDGRDGRSVVSVYCSGGRLIVKYDDGTASTIAGSAACQDVKPSPVVTVSSRK*
	hypothetical protein	15,123..15,386	264	←	CDS	MSWFTPTLVASLCTAIATVLGSIQAVTYRSKKRLRQLSAQVDAMEEYTWNIRHIVHRYNANLPDNVEPVKMPDLPEFLKDTVDSGGG*
	minor tail protein	15,443..16,261	819	←	CDS	MGIVCKGFDGVLTEYDWAQMSGLMGNMPSVKGPDDFRVGTTVQGATVLCEVLPGQAWAHGVMCTSNSVETVTEQLPGPGKPRYDYVVLSRDWQENTARLEIVPGGSSERARDVLRAEPGVFHQQLLATLVLSSDGLQQQLDRRAIAARVAFGESAACDPTPVEGDRVMVPSGAVWANHADKWMLLSPRIETGTKSIKFGGSNVYAYTVPFDRQFATPPVVVASMATAAGGTTQIDVKAYNITTKDFGLAFITNDGSKPSGVPAVANWIAVGV*
	minor tail protein/protease	16,278..17,435	1158	←	CDS	MAGLVPQITLFTPDYHRVAPINFFESLKLSLKWNGLSTLELVVSGDHSRLDGLTKPGARLVVDYGGGQIFSGPVRRVHGVGPWRSSRVTITCEDDIRLLWRMLMWPVNYRPGLVGSEWRADRDYAHYSGAAESVAKQVLGDNAWRFPPDLFMNDDERRGRYIKDFQVRFHVFADKLLPVLSWAHMTVSVNQFEDAKFDQRGLVFDCVPAVTRKHVLTSESGSIVSWEYVRDAPKATSVVVGGRGEGRDRLFCEDVDSMAEGGWFDRVEVFKDARNTDSEKVSLYDEAEQVLSESQATSGFKIELAESDVLRFGPGNLMPGDLIYVDVGSGPIAEIVRQIDVECVSPGDGWTKVTPVAGDYEDNPSALLARRVAGLAAGVRDLQKF*
	minor tail subunit	17,443..18,390	948	←	CDS	MFIPDPSDRAGLTVDWTMFPLVGNAPERVLHLTDYTGSSPVMLLNDSLRGLGMPEVEQFSQTHVGVHGSEWRGFNVKPREVTLPVLVSGVDEDPAGGFRDGFLKAYDELWSAFPPGEEGELSVKTPAGKERVLHCRFDSADDTFTTDPVNRGYARYLLHLTAYDPFWYGDEQRFRFSNAKLQDWLGGGPVGKDGTAFPVVLTPGVGSGWDNLSNRGDVPAWPVIRVEGPLDSWSVQIDGLRVSSDYPVEEFDWITIDTDPRKQSALLNGFEDVMDRLKEWEFAPIPPGGSKSVNIEMVGLGAIVVSVQYRFLRAW*
	tape measure protein	18,408..21,173	2766	←	CDS	MSGEIASAYVSLYTKMPGLKADVGKQLSGVMPAEGQRSGSLFASGMKLALGGAAMMGAINVAKKGLKSIYDVTIGGGIARAMAIDEAQAKLTGLGHTSSDTSSIMNSAIEAVTGTSYALGDAASTAAALSASGVKSGGQMTDVLKTVADVSYISGKSFQDTGAIFTSVMARGKLQGDDMLQLTMAGVPVLSLLARQTGKTSAEVSQMVSKGQIDFATFAAAMKLGMGGAAQASGQTFEGAMKNVKGALGYLGATAMAPFLNGLRQIFVALNPVIKSVTDSVKPLFASVDQGIQRVMPSILAWINRMPAMITRMNAQMRAKAEQLKGIFARLHLPVPKVNLAAMFAGGTAVFGIVAAGVGKLVAGFAPLAVSLKNLLPSFGALKGAAGGLGGVFRALGGP…
	hypothetical protein	21,181..21,468	288	←	CDS	MCWGEAVRLAGVLCTDTSSQLAAHLNGWQRPFEWCEWAVLDVLDHYRSANSEGQPEPVARPTDERRARFTSGQVDDILARVRAGGGVSREIDVLG*
	hypothetical protein	21,567..21,818	252	←	CDS	MLADAEETAQAVPARVFRRAAKIAQSGESADFAQVEVMFSMLEAAAPADAVEALEGLPMVRVAEIFREWMEYKPDGKGASLGE*
	major tail protein	21,890..22,522	633	←	CDS	MAATRKASNVRSAVTGDVYIGKAHAGDTIDGVKTVPDGLTALGYLSDDGFKIKPERKTDDLKAWQNADVVRTVATESSIEISFQLIESKKEVIELFWQSKVTAGSDSGSFDISPGATTGVHALLMDIIDGDQVIRYYFPEVELIDRDEIKGKNGEVYGYGVTLKAYPAQINKKGDAVSGRGWMTALKADTPPTPPPSPKPEPDPNPPSNN*
	tail completion protein	22,583..22,915	333	←	CDS	MLADDGWLSDVPCTGTVPDRFEGDLIWLALDGGPELHVREQVFLRVNVFSDTPDRAMSLARRVEAVLADGVDGDPVVHCKRSTGPDLLVDGARFDVYSLFELICRPVESE*
	neck protein	22,951..23,241	291	←	CDS	MAQDVNVKLNLPGIREVLKSSGVQAMLAERGERVRRAASANVGGNAFDKAQYRGGLSSEVQVHRVEAVARIGTTYKGGKRIEAKHGTLARSIGAAS*
	head closure protein	23,248..23,595	348	←	CDS	MTSFPYGETVVMLQPTVRVDDLGDKVEDWSKPVETVFHHVAIYSSLSQEDDAAGRDSDYEHWSMLFKQPVVGADYRCRWRIRGVVWEADGSPVVWHHPMSGWDAGTQIHVKRKKG*
	head completion protein	23,597..24,076	480	←	CDS	MQGVVLMGIILKPEDIKPFADIPEGKLEAMIADVEAVAISVAPCIAKPDFKYKDAAKAILRRALLRWNDTGVSGQVQYEMAGPFSQTTRSNTPTNLLWPSEIAALKKLCEGDGGAGKAFTITPTMNGGVNHSEVCSTVWGGGCSCGSNINGYAGPLWEI*
	major capsid protein	24,102..25,073	972	←	CDS	MADDFLSAGKLELPGSMIGAVRDRAIDSGVLAKLSPEQPTIFGPVKGAVFSGVPRAKIVGEGEVKPSASVGVSAFTAQPIKVVTQQRVSDEFMWADADYRLGVLQDLISPALGASIGRAVDLIAFHGVDPATGKPAAAVKVSLDKTKKTVDATDSATTDLVKAVGLIAGAGLQVPNGVALDPAFSFSLSTEVYPKGSPLAGQPMYPAAGFAGLDNWRGLSVGASSTVSGAPEMSPASGVKAIVGDFSRVHWGFQRNFPIELIEYGDPDQTGRDLKGHNEVMVRAEAVLYVAIESLDSFAVVKEKAAPTPPPAPKPEPNPPAGN*
	head scaffold protein	25,080..25,631	552	←	CDS	MADQNVEEQNVDSGEEVPGKGDNVVDIAVKDDGKKVDGQSKGDGEDRSSGTDWKAEARKWESRAKSNFAELEKLRTSSDDSGSTIDELRRKNEELEDRINGFVLEGVKREVAAECGLSGDAVAFLHGSDREALMESAKALKGLIDHSSGGAGVRRLAGSAPVDDVKRREGVAFVDALVNNSRR*
	hypothetical protein	25,735..26,490	756	←	CDS	MASGVESRLAATGYQRQAIRFAGKYAGYYSELGRLWRSGKMSDTQYVRLCVELERAGHDGSAAMAAKFVQDFRRLNGVDPGLIVYDEFDAAAALARSFSTMKMMNNDPDRVNDTIDAMAAGVNRAVMNAGRDTVEWSAGAQGRSWRRVTDGDPCAFCAMLATRSDYTTKERALTTGHTRRHKRGGKRPFGSKYHDHCGCTVVEVVGRWEPSSADTAYQRVYEKAREWVDDHGLQQSPGNILKAMRTVGDMR*
	portal protein	26,494..27,819	1326	←	CDS	MNSDELNLIEGMFDRIQRLSSWHCRIEGYYEGSSRVRDLGVAIPPELQRVQTVVSWPGIAVDALEERLDWLGWTNGDGYGLDGVYAANRLATASCDVHLDALIFGLSFVAVIPQEDGTVSVRPQSPKNCTGRFSADGSRLDAGLVVQQTCDPEVVEAELLLPDVIVQVERRGSREWVETGRIENVLGAVPLVPVVNRRRTSRIDGRSEITRSIRAYTDEAVRTLLGQSVNRDFYAYPQRWVTGVSADEFSQPGWVLSMASVWAVDKDDDGDTPNVGSFPVNSPTPYSDQMRLLAQLTAGEAAVPERYFGFITSNPPSGEALAAEESRLVKRAERRQTSFGQGWLSVGFLAAKALDARVDEAAFFGDVGLRWRDASTPTRAATADAVTKLVGAGILPADS…
	large terminase subunit	27,816..29,327	1512	←	CDS	MSGVVGSQVPRHRVAAAYSVTAGGDAGELGRAYGLSPDPWQQQVLDDWLAVGGNGRLASGVCGVFVPRQNGKNAILEIVELFKATIQGRRILHTAHELKSARKAFMRLRSFFENERQFPDLSRMVKSIRATNGQEAIVLHHPDCATFERKCGCPGWGSVEFVARSRGSARGFTVDDLVCDEAQELSDEQLEALLPTVSAAPSGDPQQIFLGTPPGPLADGSVVLRLRGQALSGGKRIAWTEFSIPDESVPDDVGRQWRKLAGDTNPALGRRLNFGTVSDEHESMSAAGFARERLGWWDRGQSATSVIPTDKWAQSAVDDVELVGGKVFGVSFSRSGDRVALAGAGRTVAGVHVEVIDGLSGTIVDGVGQLADWLALRWGDTNKIMVAGSGAVLLQKALT…
	hypothetical protein	29,332..29,694	363	←	CDS	MLFYRFVDISCCVLVVSVVQPELPESRDWCGETRRWWRVWGEDSRAQYVSDEEWLFLLDAAVIHDVVWREGRADLVASLRAHVKAFMAMLDRYSVDVASGGRGNGSAVAMIDRYRKRRGA*
	Open reading frames of P1 phage
	Protein	Start bp..End bp	ORF length (bp)	Transcription direction	Source	Protein sequence
	hypothetical protein	16..387	372	→	CDS	MHGCAGGGPGGGWRVCHHETNVFVVCCWNRMFGCVLLPLLLLHVLQMIWPLSRVLSPPLLTGVMWSASGDDGRSCVSQVMATPQRGQETWPCCRAWVMSRCRQRRCAADAVRLVCAIASPILA*
	hypothetical protein	2630..2938	309	→	CDS	MDGTLITPSFTSLYGQTEINPLHPAHLAGCDIGNTHTSIICRLYHAKVQEAVRLIRPLWMVTLDGALYGPQDWQPLTDTEAEELHDMIDAIDVDAIIAAAAR*
	hypothetical protein	2971..3282	312	→	CDS	MQKIADHFTQLYSPASYDCPEPFDLTRLENLSCDHLDFEGLAEAYRQHVEAELHKLRPNTFIATDGTVFSHNTWKPLTGGEATQLYWNVTRINIGHLLTLFAR*
	hypothetical protein	3328..3942	615	→	CDS	MTWGTIHTIIDHVSNEQHPGKGNTAMNKKNGYTIAGITAAIIAACSFLPAPDDNPPLASQPAPQATTVNTAWTPETAQQRKAEKAAKQAAAVRSLHAEQAKAHRQAQARGEETSTGLTLVTAAHACNQKATQAAAENGVKWNGNPDIDLFLHKVIGAHKDTFTIAYGATAKQPGASKLPVTVHCLVTGTEEHPNVTDLNINPQQ*
	hypothetical protein	3965..4192	228	→	CDS	MPLLSHYAVTTGLADTAHIIHHTGGTLRTATDIASRINTLNPDINLDHEIHQLLSIETDLYNIYKTINTILQEQA*
	hypothetical protein	4189..4389	201	→	CDS	MNTPNNSELHSYETFFTSLAWIQGGIITWMYATGTTHKAALAIIAACALATLLGASTLTYQPKDHK*
	hypothetical protein	4495..4848	354	→	CDS	MDEPTRMYTDPNTGARKELKLCRLSLIDPASLHALGEVAGYGATKYGDNNWTGGYPWSHSVDALYRHLLSWQQGNNLDDESHLPHLAHAAWHCLALLAYQQHNTGVDTRNPWNQSDK*
	putative exonuclease	4848..5789	942	→	CDS	MPLAQYPKIINHPGHISYSSLSQWAECGEKWRLQHGYHVQHHTWYATIAGSVIHHITEQYDLHLHNPAEYPEIPDNLLSFNNVFDTQVALVESEGTEIKPSGRVCKNMCESGGPHKKDYHWWMMYGQVFVDRWKNWRTNHPQYHTAVLDGQPGIEYPVETTLQDGTQIVGYIDRIFTDTDTGEAFILDLKTGRLPADSMQLHTYRYMLAQHGNDVTKGMFWTPASSRNNNTTQTQGTATELYDLDNNTYRHVSSMYSQAMKGISEGIFVPHVTALCKGCPVRDACWAVDGKDAYRYPIETTITSPTEEGKEHQ*
	hypothetical protein	5786..6196	411	→	CDS	MNDNTNSGDDRFTVTLKYGGDYAAPWTVIRGDTADQVKKTIIDLLGGLKNSSAARNWDLATLIATASIILQDRYNQAAKDYVNNIASEGNDTIIDKINKATSKAQLADLLKQYKKTITSNSDVSEAFRNKRNSLTR*
	hypothetical protein	6147..6713	567	→	CDS	MTCQRLSGTSETASPDKNRHKPTNKTTQTVKGNQVMGLANYRNNNSNSTFFNPSKNQDATAIAFKVHDVEHNTEGYGGQTADRIYADVTIFHTLDDLNNGTPETIPNAIIEKARGNNDRPHSMIRELETYLGEEQAFKLATVRTKNGFNAVILKPLDDAIYDLVAAYVDQRDSQPNPDTGDDVDIDSI*
	putative DNA helicase	6757..7620	864	→	CDS	MLSLQRSFERASQTAAELPRIPQLEPLYRNLDMHIHKGDLVMIAGRSGSQKSGLAMFITAMLNQPALYISGDMTPWEASTRIISLNTQHTTTQIQHNIDTYGPEYYRDSIRHGERITFSFQSPITWTDITMELQAYMEMWNHFPPIIIIDNLMDIQDCESDYQAQQEAMQWITALGRDTGSTIIVTHHATDKTGTDIEHPPARREIKNGLSEKPQLILGVSLYGGEDNGNGLSIPSEARIAVLKQRTGKSSPDGTRYERLRAYPEYTFFGPLAEKQPWKMTTTHKGL*
	hypothetical protein	7677..7976	300	→	CDS	MHQLRNTGYDIERLHLNGREDEGDLILTTGHKTYVIEAKAGQQHLAQFVKQASLEARNYETHRNHKPQTAIGLVVMKQRNKPWSEAYVVSTLNELLPHL*
	putative DNA primase	8120..8845	726	→	CDS	MSEADSPNYNNNSKKETRMYDSIRPYNIAERRRIQKASALYETHLENILDLLSARGISEETARYHHLGYIDNDPIPGHEDYNQCITIPYMYPVWGRPAEIRKMRFRCSLPHDCKTHNHPKYLTPAGDTGSIYNMAAMANPAAEMHICEGEFDSMILEQCGWSAVALPGATSWQTFWTKFFEGYDHIYIWSDPDKAGHQMAQTLQAALPQATHVPLTLGDVTDTYLQAGKTGLTQALDTVLQ*
	hypothetical protein	8889..9455	567	→	CDS	MDPLDTCPIPNRRNISQAARRRIRLAICAEKWADGEDPTYIMHTWGTTYDGMRSMIRGNPDIKLPDDMAKHLHKVCREAYPKNQPNRHRSGWDAYEKNYYTHEILFLNQFNIPAMEILDRLDVSWTMWKQIITENHLTRLQDETYNACHWYYLKQQHPDWTDQQITQAQHAGNNTFNQFMQDDQPVLS*
	hypothetical protein	9452..10,009	456	→	CDS	MSISFKPTTRNRQAVRDIITQNTTIKPDSLPDTVLQHIIEYCWQTFTASNRYAVAAQYWRGQNPPDQQHQRILVGYYKTAKQAENAAKQFHWNTRLQQQWKTWILPVHNGTVSEHFTNQKTLFDTQTSNNTDQLPEHLQNVMCGKTLHHTDGTITWCTRKPGHDGDCRTGWQPATQPLGHHGNQN*
	hypothetical protein	9993..10,190	198	→	CDS	MATKTETLIQRYGNKAADVLADKTIPASWLAKQLTQAGYPISATVIKDYRRKQANTTQNKEEENQ*
	hypothetical protein	10,187..11,233	1047	→	CDS	MIDNIDRLLTQLANHDNAIDTINDDLANGTVRRTRISEWTLPNGETGRSVQKIIDHQPATNPYPVDELVDKLAEWTPPKPADNTHTDYSTAAFVIGAGDFQIGKGIPGGETSRFADDYLHSLIVAKHYWQQAGKPERVHIAFLGDMIEGYVSQGGSNAWRTQTPLTEQIRLTRMAMMQLVHMFDHCANVTITSIPGNHGEAVRFGKGVTTYDDSFDVDCCRAIAEAYQLNNQYPNLHFHFPSRDEMTTTVNVAGTQILHAHGHQWKTGKQYEWWRGQEFHNGTTSHILMAGHRHHLQISEQGQRTFIQCPSMEGESVWYRHRTGTTGHPGLVCYTIHNKTPNNYHIAR*
	hypothetical protein	11,243..11,563	321	→	CDS	MSRRPTKADLATTASWVWATDHHLRTLNRACTKIATHYPAINADDLYQDSLLYIAVREQYHNLDNKHYTKMCYRVAKRLANKTVQHLDQPKPLSDIIHLADNQTSI*
	hypothetical protein	11,576..11,851	276	→	CDS	MVTTTLDDGTQTTVLQTVGTTTTAIITNTETPETITAKYTISKDGTATYSISGNTYLGDHQHIIKLMYDYCHCVGRFDTTNTNNHDDLFRG*
	hypothetical protein	11,855..12,244	390	→	CDS	VNRTYTTADIIQTAQWIWNGGPWKPSVEPGMPPPPTAPQHHGNNIVSMIDLQLAIDDYTLTCEPSKQRKHLARLAAFREVYGYDQTYSVAAQRLGVTRQTVKQWADQTLITLTGYANSRYYPDDSIGMK*
	hypothetical protein	12,249..12,764	516	→	CDS	MNNTHNIPHTALKTAVHRIIQQQPTNMNQLENIVDSVENKYHVPISLDNVNLTVKEVSLDNLAIDQDTLDECSEILWCCDSAGYPTNNSKNSGMPDDTQASPEALDWLAGIAYQTKLLQSAADDIMRSITCHRDNHKSVIGQNILDQANETISTCLHLYQMLEETINNNES*
	putative holin	12,850..13,248	399	←	CDS	MGKQFWLGLLERALKTFIQTFVAVLGVTAGVTYTAESFRGLPWESALITAGVAAVLSVATSFGNPSFVAGKPKTTPVVDAGLIPPDDTGLIEPHAVDVSDPGMIEPLDDESVDYVPKRAAESEVGTVESTVA*
	putative amidase	13,261..14,118	858	←	CDS	MVRFIPAAHHSAGSNSPVNRVVIHATCPDVGFPSASRKGRAVSTANYFASPSSGGSAHYVCDVGETVQCLSESTIGWHAPPNPHSLGIEICADGGSHASFRVPGHAYTREQWLDPRVWPAVEKAAVLCRQLCDKYNVPKRKLSAADLKAGRRGVCGHVDVTDAWHQSDHDDPGPWFPWDRFMAVVCGGSGSEELTVADVKALHDQIKQLSAQLTGSVNKLHHDVGVVQVQNGDLGKRVDALSWVKNPVTGKLWRTKDALWSVWYYVLECRSRIDRLESAVNGLKK*
	putative collagen-like protein	14,165..14,962	798	←	CDS	MRELEEEKRQRRNFEKASLLLLFLSLVLLIVVAAGALRFGAVSSERDSEQARAQSNGTAARGLASRVKLVCASGGVESARLHRSGLCVEAVRTERSVQGVPGPAGERGPQGPAGVDGRDGVNGSAGIVGPVGPQGSPGLNGVNGPDGLPGSSGKDGVAGVAGRAGADGVDGSDGKDGANGADGERGAVGPSGPAGPQGEPGERGPAGANGSDGKDGKDGRSVVSVYCSGGRLIVKYSDGVASTVSGSVACQGVKPSPLVTISSHK*
	hypothetical protein	14,959..15,129	171	←	CDS	MRRLSAQVDALEEYMWGVRREVRRFNARLPDEVEPMHLPDLPEFLKDTVDGGGEQG*
	hypothetical protein	15,137..15,277	141	←	CDS	MVDGVLFNGGVMLGGCRVVDDSCIGGFYLYRVGHGFGFCSGGHIPV*
	putative minor tail protein	15,278..16,108	831	←	CDS	MGFVVGIVCKGFDGVLTEYDWAQMSGLMGNMPSVKGPDDFRVGTTIQGATVLCEVLPGQAWAHGVMCTSNSVETVTGQLPGPGETRYDYVVLSRDWEQNTAKLEIVPGGRAERARDVLRAEPGVYHQQLLATLVVSSNGLQQQLDRRAVAARVAFGESPACDPTPVEGDRVMVPSGAVWANHAGEWVQLSPRIETGTKSIQFGGSNVYAYTIPFARPFGSPPVVVASMGTAAGGTTQIDVKAYNITAKDFSLAFITNDGSKPKGVPAVANWIAVGV*
	putative minor tail protein	16,123..17,280	1158	←	CDS	MAGLVPQITLFTPDYHRVAPINFFESLKLSLKWNGLSTLELVVSGDHSRLDGLTKPGARLVVDYGGGQIFSGPVRRVHGVGPWRSSRVTITCEDDIRLLWRMLMWPVNYRPGMVGSEWRADRDYAHYSGAAESIAKQVLGDNAWRFPPGLFMEEDESRGRYIKDFQVRFHVFADKLLPVLSWARMTVSVNQFENAKTDQRGLVFDCVPAVTRSHVLTAESGSIVSWEYVRDAPKATSVVVGGRGEGRDRLFCEDVDSMAEGDWFDRVEVFKDARNTDSDKVSLYDEAEQVLSESGATSGFKIELAESDVLRFGPGRLMPGDLIYVDVGSGPIAEIVRQIDVECDSPGDGWTKVTPVAGDYEDNPSALLARRVAGLAAGVRDLQKF*
	putative minor tail protein	17,288..18,235	948	←	CDS	MFIPDPSDRSGLTVTWSMLPLIGNDPERVLHLTDYTGASPVMLLNDSLRGLGVPEVEHFSQTHVGVHGSEWRGFNVKPREVTLPVLVSGVGEDPPGGFRDGFLKAYDELWSAFPPGEVGELSVKTPAGIERVLKCRFDSVDDTFTVDPVNRGYARYVLHLTAYDPFWYGDEQKFRFSNAKLQDWLGGGPVGGKGTAFPVVLTPGVGSGWDNLSNKGDVPAWPVIRVEGPLDSWSVQIDGLRVSSDYPVEEYDWITIDTDPRKQSALLNGFEDVMDRLKEWEFAPIPPGGSKSVNIEMVGLGAIVVSVQYRFLRAW*
	tape measure protein	18,252..21,017	2766	←	CDS	MSGEIASAYVSLYTKMPGLKADVGKQLSGVMPAEGQRSGSLFASGMKLALGGAAMMGAINVAKKGLKSIYDVTIGGGIARAMAIDEAQAKLTGLGHTSSDTSSIMNSAIEAVTGTSYALGDAASTAAALSASGVKSGGQMTDVLKTVADVSYISGKSFQDTGAIFTSVMARGKLQGDDMLQLTMAGVPVLSLLARQTGKTSAEVSQMVSKGQIDFATFAAAMKLGMGGAAQASGKTFEGAMKNVKVALGYLGATAMAPFLNGLRQIFVALNPVIKSVTDSVKPLFASVDQGIQRVMPSILAWINRMPGMITRMNAQMRAKVEQLKSIFARMHLPVPKVNLGAMFAGGTAVFGIVAAGVGKLVAGFAPLAVSLKNLLPSFGALKGAAGGLGGVFRALGGP…
	tail assembly chaperone	21,025..21,312	288	←	CDS	MCYGEAVRLAGVLCADTSSQLAAHLNGWQRPFEWCEWAVLDLLDHYRSANSEGQPEPVARPTDERRARFTSGQVDDILARVRAGGGVSREINIMG*
	putative tail assembly chaperone	21,411..21,662	252	←	CDS	MLADAEETAQAVPARVFRRAAKIAQTGESADFAQVEVMFSMLEAAAPADAVEALEGLPMVRVAEIFREWMEYKPDGKGASLGE*
	putative major tail subunit	21,735..22,400	666	←	CDS	MFLFDYFWGVVMAATRKASNVRSAVTGDVYIGDAHAGDTIKGVEAVPSGLTALGYLSDDGFKIKPERKTDDLKAWQNADVVRTVATESSIEISFQLIESKKEVIELFWQSKVTAGSDSGSFDISPGATTGVHALLMDIVDGDQVIRYYFPEVELIDRDEIKGKNGEVYGYGVTLKAYPAQINKTGNAVSGRGWMTALKADTPPVPPKPPKPEPDPNPPAEN*
	hypothetical protein	22,421..22,792	372	←	CDS	MIVYGDPRVWAKRVLKDDGWLSDIPCTGTVPDRFEGDLIWLALDGGPQLHVREQVFLRVNVFSDTPDRAMSLARRVEAVLADGVDGDPVVYCKRSTGPDLLVDGSRFDVYSLFELICRPVESE*
	hypothetical protein	22,789..23,079	291	←	CDS	MAQNVNVKLNLPGIREVLKSPGVQAMLAERGERVKRAAAANVGGNAFDRAQYRAGLSSEVQVHRVEAVARIGTTYKGGNRIEAKHGTLARSIGAAS*
	hypothetical protein	23,085..23,432	348	←	CDS	MTGFPYGETVVMLQPAVRVDDLGDKVEDWSKPVETVFHNVAVYSSLSQEDEAAGRDSDYEHWSMLFKQPVKGADYRCRWRIRGVVWEADGSPMVWRHPMSGWDAGTQINVKRKKG*
	hypothetical protein	23,434..23,913	480	←	CDS	MQGVVLMGIILKPEDIEPFADIPREKLEAMIADVEAVAISVAPCIAKPDFKYRDAAKAILRRALLRWNDTGVSGQVQYESAGPFAQTTRSNTPTNLLWPSEIAALKKLCEGDGGAGKAFTITPTIRGGYAHSEVCSTVWGEGCSCGSDINGCDGPLWEI*
	putative capsid protein	23,940..24,887	948	←	CDS	MADDFLSAGKLELPGSMIGAVRDRAIDSGVLAKLSPEQPTIFGPVKGAVFSGVPRAKIVGEGEVKPSASVDVSAFTAQPIKVVTQQRVSDEFMWADADYRLGVLQDLISPALGASIGRAVDLIAFHGIDPATGKPAAAVKVSLDKTKNTVDATDSATADLIKAVGLIAGAGLQVPNGVALDPAFSFALSTEVYPKGSPLAGQPMYPAAGFAGLDNWRGLNVGASSTVSGAPEMSPASGIKAIVGDFSRVHWGFQRNFPIELIEYGDPDQTGRDLKGHNEVMVRAEAVLYVAIESLDSFAVVKEKAAPKPNPPAEN*
	putative scaffold protein	24,894..25,445	552	←	CDS	MADQNVEEQNVDNDVVEPGKGGDIVDTVQGDQGKQVEDQSKNEGEGKSPGTDWKAEARKWESRAKSNFAELEKLRTSSDDSGSTIDELRRKNEELEDRINGFVLDGVKREVASEYGLSNDAIAFLSGDDKESLLESAKALKGLIDHSSGGAGVRRLAGSAPVDDVKRREGVAFVDALVNNSRR*
	hypothetical protein	25,555..26,310	756	←	CDS	MASGVESRLAATGYQREAVRFAGKYAGYYAELGRLWRAGKMSDTQYVRLCVELERAGHDGSAAMAARFVQDFRRLNDVDPGLIVYDEFDAAAALARSISTTRILKGDPDRAHETIDTMAAGVNRAIMNAGRDTVEWSAGAQGRSWRRVTDGDPCAFCAMLATRSDYTTRERALTVGHTRRHKRGGKRPLGSKYHDHCGCTVVEVVGRWEPSAADTQYQKVYEKAREWVDDHGLQQSPSNILKAMRTVGDMR*
	putative portal protein	26,317..27,642	1326	←	CDS	MNTDELNLIEGMFDRIQRLSSWHCRIEGYYEGSNRVRDLGVAIPPELQRVQTVVSWPGIAVDALEERLDWLGWTNGDGYGLDGVYAANRLATASCDVHLDALIFGLSFVAVIPQEDGSVLVRPQSPKNCTGRFSADGSRLDAGLVVQQTCDPEVVEAELLLPDVIVQVERRGSREWVETGRIVNGLGAVPLVPIVNRRRTSRIDGRSEITRSIRAYTDEAVRTLLGQSVNRDFYAYPQRWVTGVSADEFSQPGWVLSMASVWAVDKDDDGDTPNVGSFPVNSPTPYSDQMRLLAQLTAGEAAVPERYFGFITSNPPSGEALAAEESRLVKRAERRQTSFGQGWLSVGFLAAKALDSGVDEADFFGDVGLRWRDASTPTRAATADAVTKLVGAGILPADS…
	putative terminase	27,639..29,150	1512	←	CDS	MSGVVGSQVPRHRVAAAYSVTAGGDAGELGRAYGLTPDPWQQQVLDDWLAVGGNGRLASGVCGVFVPRQNGKNAILEIVELFKATIQGRRILHTAHELKSARKAFMRLRSFFENERQFPDLYRMVKSIRATNGQEAIVLHHPDCATFERKCGCPGWGSVEFVARSRGSARGFTVDDLVCDEAQELSDEQLEALLPTVSAAPSGDPQQIFLGTPPGPLADGSVVLRLRGQALSGGKRIAWTEFSIPDESNPDDLARQWRKLAGNTNPALGRRLNFGTVSDEHESMSAAGFARERLGWWDRGQSATSVIPADKWAQSAVDEASLVGGKVFGISFSRSGNRVALAGAGKTDAGVHVEVIDGLSGTIVDGVGQLADWLALRWGDTEKIMVAGSGAVLLQKALS…
	putative exonuclease	29,155..29,484	330	←	CDS	MCLVVCVVQPELPESRDWCGETRRWWRVWGEDPRAGFVSDEEWLFLLDAAVIHDVVWREGRADLVASLRAHVKAFMGMLDRYSVDVASGGRGGGSAVAMIDRYRKRKGA*
	Open reading frames of P2 phage
	Protein	Start bp..End bp	ORF length (bp)	Transcription direction	Source	Protein sequence
	hypothetical protein	396..698	303	←	CDS	MAHTNRTASSAHRRWRQRLITQARQQGQVACPLCGATITWDTHQLPTSPEADHITPVSRGGLNTLDNGQIICRTCNRSKGNRTQPNIQFQQQTTKTLVSW*
	HNH endonuclease family protein	3037..3345	309	→	CDS	MAYTLITPSFTTLYRQTEIDPLNLHNTIGDYSDNIDLDMVQRLYHAQVEQSIRLIRPHWIVTLDGAVYGPPDWQSLTEKEAEELHDIIDMIDLDSIIAASTR*
	hypothetical protein	3388..3702	315	→	CDS	MIMQKIANHFTQLYTPTQDCPEPFDLTRLENLHCDHMDFEGLAEAYRQRVEIELHKLRPHTFIASDGTVFSYDEWKPLTQTEATQLYWNVTRINIGSLLALFTR*
	hypothetical protein	3831..4082	252	→	CDS	MQWQCRKCDTTIIGYKPEHCTVCHETFTSTTSGDMHRVGDHGVKEGTNRRRCLTVDEMLTKGMQRNKLGYWTSGGTSYWVKEA*
	hypothetical protein	4200..4739	540	→	CDS	MNKKNGYTIAGITAAIIAAASFLPAPDDNPPLTSQPAPQVTTANTEWTPETAQQRKAEKKARQAAAVHSLQAEQQRAHRQAQARGEETSTGLTMLTAAHACNQKVTQQAATQGVKWNGNPDIDLFLHKVIGSKKDTFSIAYGATARQPGASKTQVKVFCQVSGTEDNPQVDDLSINPAR*
	hypothetical protein	4749..5000	252	→	CDS	MSLMSDYTAKVGLSDIGHIIHGAELSLQTATDIASRIDTLKQEINLTNEINTLLEIEAQLYNIYKTINTKTREYNEQSHQNNR*
	hypothetical protein	4972..5178	207	→	CDS	MNNHTKTTGELHSYETFFTSLAWIQGALITWMYATGTSHKAALAITAACALATLLGASTLTYQPKDHT*
	hypothetical protein	5150..5263	114	←	CDS	MGYWLLLWASAAARIMMARVSAISMGVVIMCGLWAGR*
	hypothetical protein	5284..5643	360	→	CDS	MDEPTRIYTNPNTGARKELKLCRLSLIDPASLHALGEVAGYGATKYGDNNWTGGYPWCHSVDALYRHVLAWQQGNNLDHESHLPHLAHAAWHCLALLAYQQHDAGQDTRNPWNTHKGDQ*
	hypothetical protein	5643..6563	921	→	CDS	MPLAQKPAIIDLPDHISFSSLTQWVECGEKWRLMHGYHATAHTWYATIAGSVIHAITETWDKNLYHQTDADIPPFGDLFTEEIIRQVGDGEDIRPSGRTCKTVCESGGPHKKDYDWWMHYGPIYVERWTTWRKRHTEYEIATIDGQPGIEYPVEATLDNDTRVVGYIDRILHNPTTGEYTILDLKTGAIPQGNLQLYTYRHLLHLKDDIQPAYGMFWTPSHKTTSGDTNTGYDTGPIPLDTEAARHIGVMYTSAMQGIAHNVFVPHVTPMCKGCPVRDSCWAYGGAQAYRYPTKTITQPRNNKEDN*
	hypothetical protein	6566..6970	405	→	CDS	MQDNTDDDRFTITLKYGGDYAAPWTVIRGDTADQVKKAIIDLLGGLKNSSAARNWDLATLIATASIILQDRYNQAAKDYVDNIASEGNNTIIDKINNATSKAQLADLLKQYKKTITSNSDVSEAFRSKRNSLTR*
	hypothetical protein	7010..7474	465	→	CDS	MGLANYRNNSNSTFFNPSRNQDATAIAFKVHDVEHNTEGYGGQTADRIYADVTIFHTLDDLNNGTPETIPNAIIEKVRGNNDRPHSMIRDLEAYLGEEQAFKLATVRTKNGFNAVVLKPLDDAIYDKVAEYVDKRDNGQLDDTTASTDIDIDSI*
	hypothetical protein	7681..8469	789	→	CDS	MFITAMLNQPTLYISGDMTPWEASTRIISLNTQHTTTQIQQNIDDYGPEYYRDTIRHGERITFSFQSPITWTDITMELQAYMEMWNRFPDIIVIDNLMDIQDCESDYQAQQEAMQWITALGRDTGSTIIVTHHATDKTGTDIEHPPARREIKNGLSEKPQLILGVSLYGGEDNGNGLTIPAEARIAVLKQRTGKSSPDGTRYERLRAYPEYTFFGPLVEKQPWNMTPTHKGLSCRHSNHATAGPEPNGKPDSSTSYETPAMI*
	hypothetical protein	8568..8735	168	→	CDS	MAQFVKEATTEARNYEQHRNRENQSTIGLAVMKQRNKPWSEAYVVSTLNELLPHL*
	DNA primase	8933..9604	672	→	CDS	MYDSIRPYNIVERRRIQKASALYETHLENILDLLSARGISEETARYHHLGYIDNDPIPGHENYNQCITIPYMYPVWGGPAEIRKMRFRCSLPHDCKTHNHPKYLTPAGDTGSIYNMAAMANLAAEMHICEGEFDSMILEQCGWPAVAIPGATSWQNFWTKFFEGYDHIYIWSDPDKAGDQMAQTLQTALPQATHVPLTIGDVTDTYLKTGKTGLTQALNTVLQ*
	hypothetical protein	9649..10,206	558	→	CDS	MDPLDTCPIPNRRNISQAARRRIRLAICAEKWADGEDPTYIMHTWGTTYDGMRSMIRANPDIKLPDDMAKRLHKVCREAYPKNQPNRHRSGWDAYEKNYYTHEILFLDSFNVPALEILNRLDVSWAMWKQILAEQHLTRLQQETDNACQWANLRKQHPDKTDQEITQMMYSNQVTFSKVMKTIPA*
	hypothetical protein	10,261..10,476	216	→	CDS	MVAKTQHLIDMHGDNNNDKFPEHLRDVMCGRAIIHDAGEVSWCTRKPGHDGDCRTGWQPTTQPLGHHGNQN*
	hypothetical protein	10,460..10,645	186	→	CDS	MATKTETLIQRYGAKAADVLADKTIPASWLAKQLTQAGYPISATVIKDHRRKLNHQKGDTQ*
	hypothetical protein	10,642..11,685	1044	→	CDS	MIDNIDRLLAQLAQHNTEADTIHDDLANGTVRRTRISEWTLPNGETGRSIQKIIDHQPETDPYPVDELVAKLAEWTPPKPETNTQSSDETAFVIGAGDFQIGKGIPQGETAHFADDYLRSLTAATHYWQQAGKPERVHIAFLGDMIEGYVSQGGNNAWRTQTPLTEQIRLTRMAMMQLIHQFDHCANVTVTSIPGNHGEAVRFGKGVTTYDDSFDVDCCRAIAEAYQLTNNYPNLHFYFPHRDEMTTTVNVAGATILHAHGHQWRNNQHYEWWRGQEFHNGTVSHILMAGHRHHLHISEQGQRTFIQCPSMEGESVWYRHKTGTTGNPGLVCYTIHHKTPNNYQIAR*
	hypothetical protein	11,696..12,016	321	→	CDS	MSRRPTKVQQATTANWGWATPHHQHQLHKACTNIARHYPAVNPDDLYQDALLYIAVRNQYHQLTGNQWTQMCYRVAQRLANKTVQHLDLPKPVHEITAIADSQTSN*
	hypothetical protein	12,029..12,313	285	→	CDS	MVITILDDGTQTTRLQTVGSTTTAIITNTETPETITAKYTIAKDGTATYSISGNTYLGDHQHIIKLMYDYCHCVGRFDTTNTSNPDNFDNLFRG*
	hypothetical protein	12,317..12,709	393	→	CDS	MNRTYTTADIIQAAQWIWNGGPWKPSVEPGMPPPPTAPQHHGNNIVSMIDLQLAIDDYTLTCQPSKQRKRLARLAAFREVYGYDQTYASAAQRLGVTRQTVKQWADQTLMTLTEYANSTYYMPDDNEGMA*
	hypothetical protein	12,714..13,205	492	→	CDS	MNNTHNIPYTALKTAVHRIVQQQPTNMQQLENIVDGVENQYHVPISLDNVNLTIKEVSLDNLAIDQDTLDECSEILWDCDSAGHPTNNQQPKASQEAIDWLARIAYQTKLLQAEADDIMRSILCHRDNHKNVIGQDVLHQANETISACLHLDQLIEDTLDDNL*
	holin	13,298..13,699	402	←	CDS	MMGKQFWLGLLERALKTFIQTFVAVLGVTAGVTYTAESFRGLPWESALITATVAAVLSVATSFGNPSFVAGKPKTTVVDAGLVPPDDPGIVESHLVDVSDPGMIEPMDDTGVAGYVPRRAAESEVCTIESPVV*
	N-acetylmuramoyl-L-alanine amidase	13,709..14,446	738	←	CDS	MSTANYFASPSSGGSAHYVCDVSETVQCLSESTIGWHAPPNPHSLGIEICADGGSHASFRVPGHAYTREQWLDPRVWPAVEKAAVLCRQLCDKHGVPKRKLSVADLKAGRRGVCGHVDVTDAWHQSDHDDPGPWFPWDRFMAVVNGGSGESGELSMADVKALHDQIKQLSGQVAQSVNKLHHDVGVVQVQNGDLARRVEALSWVKNPVTGKLWRTKDALWSVWYYVLECRSRLARLEADVNRLKK*
	hypothetical protein	15,421..15,732	312	←	CDS	MSWFTPTLVASLCTAIATVLGSIQAVTYRSKKRLRQLSAQVDAMEEYTWNIRHIVHRYNANLPDNVEPVKMPDLPEFLKDTVDSGGGVNCEGVGGGEAAAPLV*
	hypothetical protein	15,789..16,607	819	←	CDS	MGIVCKGFDGVLTEYDWAQMSGLMGNMPSVKGPDDFRVGTTVQGATVLCEVLPGQAWAHGVMCTSNSVETVTEQLPGPGKPRYDYVVLSRDWQENTARLEIVPGGSSERARDVLRAEPGVFHQQLLATLVLSSDGLQQQLDRRAIAARVAFGESAACDPTPVEGDRVMVPSGAVWANHADKWMLLSPRIETGTKSIKFGGSNVYAYTVPFDRQFATPPVVVASMATAAGGTTQIDVKAYNITTKDFGLAFITNDGSKPSGVPAVANWIAVGV*
	hypothetical protein	16,624..17,781	1158	←	CDS	MAGLVPQITLFTPDYHRVAPINFFESLKLSLKWNGLSTLELVVSGDHSRLDGLTKPGARLVVDYGGGQIFSGPVRRVHGVGPWRSSRVTITCEDDIRLLWRMLMWPVNYRPGLVGSEWRADRDYAHYSGAAESVAKQVLGDNAWRFPPDLFMNDDERRGRYIKDFQVRFHVFADKLLPVLSWAHMTVSVNQFEDAKFDQRGLVFDCVPAVTRKHVLTSESGSIVSWEYVRDAPKATSVVVGGRGEGRDRLFCEDVDSMAEGGWFDRVEVFKDARNTDSEKVSLYDEAEQVLSESQATSGFKIELAESDVLRFGPGNLMPGDLIYVDVGSGPIAEIVRQIDVECVSPGDGWTKVTPVAGDYEDNPSALLARRVAGLAAGVRDLQKF*
	hypothetical protein	17,789..18,736	948	←	CDS	MFIPDPSDRAGLTVDWTMFPLVGNAPERVLHLTDYTGSSPVMLLNDSLRGLGMPEVEQFSQTHVGVHGSEWRGFNVKPREVTLPVLVSGVDEDPAGGFRDGFLKAYDELWSAFPPGEEGKLSVKTPAGKERVLHCRFDSADDTFTTDPVNRGYARYLLHLTAYDPFWYGDEQRFRFSNAKLQDWLGGGPVGKDGTAFPVVLTPGVGSGWDNLSNRGDVPAWPVIRVEGPLDSWSVQIDGLRVSSDYPVEEFDWITIDTDPRKQSALLNGFEDVMDRLKEWEFAPIPPGGSKSVNIEMVGLGAIVVSVQYRFLRAW*
	tape measure protein	18,754..21,387	2634	←	CDS	MSGEIASAYVSLYTKMPGLKADVGKQLSGVMPAEGQRSGSLFASGMKLALGGAAMMGAINVAKKGLKSIYDVTIGGGIARAMAIDEAQAKLTGLGHTSSDTSSIMNSAIEAVTGTSYALGDAASTAAALSASGVKSGGQMTDVLKTVADVSYISGKSFQDTGAIFTSVMARCKLQGDDMLQLTMAGVPVLSLLARQTGKTSAEVSQMVSKGQIDFATFAAAMKLGMGGAAQASGQTFEGAMKNVKGALGYLGATAMAPFLNGLRQIFVALNPVIKSVTDSVKPLFASVDQGIQRVMPSILAWINRMPAMITRMNAQMRAKAEQLKGIFARLHLPVPKVNLAAMFAGGTAVFGIVAAGVGKLVAGFAPLAVSLKNLLPSFGALKGAAGGLGGVFRALGGP…
	hypothetical protein	21,395..21,559	165	←	CDS	MLDHYRSANSEGQPEPVARPTDERRARFTSGQVDDILARVRAGGGVSREIDVLG*
	hypothetical protein	21,548..22,063	516	→	CDS	MIQHVQHRPLAPLKRALPTIEMGRQLARRISTQHASQPDSLTPTHYRATNIINRATEPGPPIIFDGPTIIINQAVEPNYSPKEAPLPSGLYSIHSRKISATRTIGSPSKASTASAGAAASNIENITSTWAKSADSPDWAILAARRKTRAGTACAVSSASANTQLRSPIFNV*
	major tail protein	22,104..22,736	633	←	CDS	MAATRKASNVRSAVTGDVYIGKAHAGDTIDGVKTVPDGLTALGYLSDDGFKIKPERKTDDLKAWQNADVVRTVATESSIEISFQLIESKKEVIELFWQSKVTAGSDSGSFDISPGATTGVHALLMDIIDGDQVIRYYFPEVELIDRDEIKGKNGEVYGYGVTLKAYPAQINKKGDAVSGRGWMTALKADTPPTPPPSPKPEPDPNPPSNN*
	tail completion protein	22,797..23,129	333	←	CDS	MLADDGWLSDVPCTGTVPDRFEGDLIWLALDGGPELHVREQVFLRVNVFSDTPDRAMSLARRVEAVLADGVDGDPVVHCKRSTGPDLLVDGARFDVYSLFELICRPVESE*
	neck protein	23,165..23,455	291	←	CDS	MAQDVNVKLNLPGIREVLKSSGVQAMLAERGERVRRAASANVGGNAFDKAQYRGGLSSEVQVHRVEAVARIGTTYKGGKRIEAKHGTLARSIGAAS*
	hypothetical protein	23,462..23,692	231	←	CDS	MAIYSSLSQEDDAAGRDSDYEHWSMLFKQPVVGADYRCRWRIRGVVWEADGSPVVWHHPMSGWDAGTQIHVKRKKG*
	hypothetical protein	23,693..23,845	153	→	CDS	MMEHSLDRLRPVFHLVAKIIDTNSWLKHHNRLAVRKTSHIISPTKGQRSR*
	head completion protein	23,811..24,290	480	←	CDS	MQGVVLMGIILKPEDIKPFADIPEGKLEAMIADVEAVAISVAPCIAKPDFKYKDAAKAILRRALLRWNDTGVSGQVQYEMAGPFSQTTRSNTPTNLLWPSEIAALKKLCEGDGGAGKAFTITPTMNGGVNHSEVCSTVWGGGCSCGSNINGYAGPLWEI*
	major capsid protein	24,316..25,287	972	←	CDS	MADDFLSAGKLELPGSMIGAVRDRAIDSGVLAKLSPEQPTIFGPVKGAVFSGVPRAKIVGEGEVKPSASVGVSAFTAQPIKVVTQQRVSDEFMWADADYRLGVLQDLISPALGASIGRAVDLIAFHGVDPATGKPAAAVKVSLDKTKKTVDATDSATTDLVKAVGLIAGAGLQVPNGVALDPAFSFSLSTEVYPKGSPLAGQPMYPAAGFAGLDNWRGLSVGASSTVSGAPEMSPASGVKAIVGDFSRVHWGFQRNFPIELIEYGDPDQTGRDLKGHNEVMVRAEAVLYVAIESLDSFAVVKEKAAPTPPPAPKPEPNPPAGN*
	capsid and scaffold protein	25,294..25,446	153	←	CDS	MESAKALKGLIDHSSGGAGVRRLAGSAPVDDVKRREGVAFVDALVNNSRR*
	hypothetical protein	25,468..25,890	423	→	CDS	MQESDSITRQATLGSHLALHTLKNKPVDPVFEFLILATKLINSRSRIITRCTKLLQLGKITFSTRLPFTGLRLPISPRRPIFAVTLRLTVNLFAIILHCDVNNIISLSGNLFTAVNILFFNVLIGHSLTLHSLRKTTQHC*
	hypothetical protein	25,949..26,704	756	←	CDS	MASGVESRLAATGYQRQAIRFAGKYAGYYSELGRLWRSGKMSDTQYVRLCVELERAGHDGSAAMAAKFVQDFRRLNGVDPGLIVYDEFDAAAALARSFSTMKMMNNDPDRVNDTIDAMAAGVNRAVMNAGRDTVEWSAGAQGRSWRRVTDGDPCAFCAMLATRSDYTTKERALTTGHTRRHKRGGKRPFGSKYHDHCGCTVVEVVGRWEPSSADTAYQRVYEKAREWVDDHGLQQSPGNILKAMRTVGDMR*
	capsid and scaffold protein	26,708..27,928	1221	←	CDS	MRDLGVAIPPELQRVQTVVSWPGIAVDALEERLDWLGWTNGDGYGLDGVYAANRLATASCDVHLDALIFGLSFVAVIPQEDGTVSVRPQSPKNCTGRFSADGSRLDAGLVVQQTCDPEVVEAELLLPDVIVQVERRGSREWVETGRIENVLGAVPLVPVVNRRRTSRIDGRSEITRSIRAYTDEAVRTLLGQSVNRDFYAYPQRWVTGVSADEFSQPGWVLSMASVWAVDKDDDGDTPNVGSFPVNSPTPYSDQMRLLAQLTAGEAAVPERYFGFITSNPPSGEALAAEESRLVKRAERRQTSFGQGWLSVGFLAAKALDARVDEAAFFGDVGLRWRDASTPTRAATADAVTKLVGAGILPADSRTVLEMLGLDDVQVEAVMRHRAESSDPLAALAGAI…
	large terminase subunit	28,030..29,541	1512	←	CDS	MSGVVGSQVPRHRVAAAYSVTAGGDAGELGRAYGLSPDPWQQQVLDDWLAVGGNGRLASGVCGVFVPRQNGKNAILEIVELFKATIQGRRILHTAHELKSARKAFMRLRSFFENERQFPDLSRMVKSIRATNGQEAIVLHHPDCATFERKCGCPGWGSVEFVARSRGSARGFTVDDLVCDEAQELSDEQLEALLPTVSAAPSGDPQQIFLGTPPGPLADGSVVLRLRGQALSGGKRIAWTEFSIPDESVPDDVGRQWRKLAGDTNPALGRRLNFGTVSDEHESMSAAGFARERLGWWDRGQSATSVIPTDKWAQSAVDDVELVGGKVFGVSFSRSGDRVALAGAGRTVAGVHVEVIDGLSGTIVDGVGQLADWLALRWGDTNKIMVAGSGAVLLQKALT…
	putative terminase	29,546..29,908	363	←	CDS	MLFYRFVDISCCVLVVSVVQPELPESRDWCGETRRWWRVWGEDSRAQYVSDEEWLFLLDAAVIHDVVWREGRADLVASLRAHVKAFMAMLDRYSVDVASGGRGNGSAVAMIDRYRKRRGA*
